# Supplementary material for: Can Insertion Sequences Proliferation Influence Genomic Plasticity? Comparative Analysis of Acinetobacter baumannii Sequence Type 78, a Persistent Clone in Italian Hospitals
Source: Front Microbiol. 2019 Sep 12;10:2080. doi: 10.3389/fmicb.2019.02080 (PMC6751323; doi:10.3389/fmicb.2019.02080)
Supplement: TABLE S3 — Insertion sequences detected by read mapping. Coverage of Insertion Sequences (ISs) per each IS class, calculated by reads mapping on 35 genomes (no read data was available for genomes 3909, UH1752, AB900, and BM4587). [file Table_3.XLS]

## Sheet: Sheet1
	FamilyIS66	FamilyIS5_GroupIS903	FamilyIS3_GroupIS51	FamilyIS30	FamilyIS4_GroupIS10	FamilyIS3_GroupIS150	FamilyIS3_GroupIS3	FamilyIS1	FamilyIS5_GroupIS427	FamilyIS5_GroupISL2	FamilyIS1595_GroupIS1016	FamilyIS21	FamilyIS256	FamilyIS3_GroupIS407	FamilyIS5_GroupIS1031	FamilyIS5_GroupIS5	FamilyIS630	FamilyIS701_GroupISAba11	FamilyIS982	FamilyISL3	FamilyISNCY_GroupIS1202
2MG	73177.4	3982.17	0	0	1938.42	2743.71	1349.71	0	0	0	0	0	0	0	0	0	0	0	0	0	0
25C30	78834.7	4336.66	2.42882	0	10179.2	1470.65	0	0	0	0	0	0	0	0	0	0	0	0	4.85764	0	0
20C15	90732.9	20777	17814.3	0	10960.8	1618.9	0	6296.96	0	0	0	0	0	0	0	0	0	0	3.16192	0	191.296
3909	NA	NA	NA	NA	NA	NA	NA	NA	NA	NA	NA	NA	NA	NA	NA	NA	NA	NA	NA	NA	NA
2RED09	71674	5602.69	26055.5	0	5211.34	1682	0	14678.8	0	0	0	0	0	0	0	0	0	0	0	0	335.448
14336	67073	6392.77	11170.7	0	6110.18	1206.36	0	8058.64	0	0	0	0	0	0	0	0	0	0	0	0	353.834
72SM01	84600.2	6470.82	0	0	1052.03	1769.65	0	0	0	0	0	0	0	0	0	0	0	0	0	0	0
96SM	94652.7	7050.05	0	0	2815.98	1691.26	0	0	0	0	0	0	0	0	0	0	0	0	1.3937	0	0
103SM	107793	8168.15	0	0	1773.72	1418.51	0	0	0	0	0	0	0	0	0	0	0	0	1.53436	0	0
74SM01	94799.6	9318.11	0	0	3358.88	1709.6	0	0	0	0	0	0	0	0	0	0	0	0	0	0	0
65SM01	101386	6528.05	7.35831	0	947.995	1633.54	0	0	0	0	0	0	0	0	0	0	0	0	2.45277	0	0
68SM01	46500.8	2984.13	0	0	1114.79	3501.81	1233.93	0	2.83662	0	0	0	0	0	0	0	0	0	0	0	0
61SM01	60959.8	5213.42	0	0	2217.57	1784.19	0	0	0	0	0	0	0	0	0	0	0	0	0	0	0
5MO	101332	4111.13	0	0	3380.78	1687.81	2.58075	0	0	0	0	0	0	0	0	0	0	0	0	0	0
MGTN	60456.8	5899.86	0	0	3295.96	1702.78	0	0	0	0	0	0	0	0	0	0	0	0	0	0	0
MONUR	61951.3	5561.09	0	0	2226.05	1645.99	0	0	0	0	0	0	0	0	0	0	0	0	0	1.34586	0
TG22150	40639	2800.24	82.83	165.66	14354.3	2519.78	1368.87	21.7974	26.1568	10.1721	7.26579	4.35947	45.0479	0	0	1.45316	23.2505	100.268	1.45316	0	4.35947
TG22146	71049.9	2612.58	10.0318	61.6242	10380.1	2469.27	1170.86	1.43312	0	4.29936	0	0	12.8981	0	0	0	1.43312	0	20.0637	0	0
TG22142	73420.9	1007.63	9.11192	34.1697	10311.7	2482.24	1197.46	0	4.55596	4.55596	0	1.51865	28.0951	0	0	0	0	0	14.4272	0	0
ABUH393	406.464	1467.96	123.753	56764.1	8916.6	0	493.944	0	0	0	0	0	0	0	0	0	0	0	0	0	0
ABBL026	105.329	232.053	29.2946	51.0187	21.7241	2.30407	7.24136	6.2539	8.88713	26.0031	0	0	22.7115	0	0	0	7.24136	0.658306	1.31661	0.658306	0.329153
UH1752	599.806	1603.34	169.285	133.358	796.493	0	442.699	0	0	0	0	0	48.7152	0	0	0	0	0	0.60894	0	0
UH5207	NA	NA	NA	NA	NA	NA	NA	NA	NA	NA	NA	NA	NA	NA	NA	NA	NA	NA	NA	NA	NA
PR355	374.041	174.917	24.2073	0	41.3866	4.68528	83.5541	0.78088	4.68528	1.56176	0	0	6.24704	0	0	0	0	0	0	0	0
1096934	37.3899	771.557	65.4324	25.7056	75.5588	3.11583	318.204	1.94739	1.16844	2.72635	6.62113	0	9.73696	0	0	0	0	2.33687	0	0	0
PR308	0	155.891	22.5631	4.10239	15.3839	0	50.2542	0	0	0	0	0	4.10239	0	0	0	0	0	0	0	0
PR385	156.108	1.39382	2355.56	16781.2	7.43372	0	1212.16	0	0	0.929215	0	0	0	0	0	0	0	0	0	0	0
PR371	87.029	0	2317.72	17370.3	0	0	1273.37	0	0	0	0	0	0	0	0	0	0	0	0	0	0
855125	654.929	779.656	5.98319	66.7356	75.4803	13.8074	2294.78	3.22172	3.22172	20.711	11.9664	0	12.4266	0.920491	0.460245	0	0	0	0	0	0
831240	165.977	693.245	21.7016	27.3279	51.8427	4.82257	552.988	1.20564	279.709	5.62633	3.21505	0	12.0564	0	0	0	0	0	0	0	0.803762
ABBL025	293.744	1535.63	10.7059	50.184	143.861	1.33824	16.0589	0	2.67648	20.7427	0	0	18.0662	0	0	0	0	0	0	2.67648	0
BM4587	NA	NA	NA	NA	NA	NA	NA	NA	NA	NA	NA	NA	NA	NA	NA	NA	NA	NA	NA	NA	NA
AB900	NA	NA	NA	NA	NA	NA	NA	NA	NA	NA	NA	NA	NA	NA	NA	NA	NA	NA	NA	NA	NA
OIFC111	1096.64	1424.51	138.494	8.00815	9.89242	6472.94	330.689	0.942135	3.29747	1.4132	0	0.471067	11.7767	0	0	0	0	0	0	0	0.942135
PR333	152.765	0	0	1.20763	0	7629.21	0	0	0	0	0	0	0	0	0	0	0	0	0	0	0
PR373	84.6066	177.368	18.3484	0	0	7446.4	28.542	0	0	0	0	0	0	0	0	0	0	0	0	0	0
ARLG1941	1488.19	2479.15	126.629	0	0	6230.4	659.867	0	0	0	0	0	0	0	0	0	0	0	0	0	0
PR389	108.583	465.236	63.4792	1.67051	248.07	6399.71	101.066	0	0	0	0	0	0	0	0	0	0	0	0	0	0
1293320	497.629	1068.87	83.9426	8.17902	41.7561	4661.61	238.483	3.01332	0.430475	1.29142	0	0	0	0	0	0	0	0	0	0	0
